# Supplementary material for: The Roles of Potassium and Calcium Currents in the Bistable Firing Transition
Source: Brain Sci. 2023 Sep 20;13(9):1347. doi: 10.3390/brainsci13091347 (PMC10527161; doi:10.3390/brainsci13091347)
Supplement: Supplementary file 1 [file brainsci-13-01347-s001.zip]

Archive with 1 entries (1 files):
- brainsci-2585300-supplementary.pdf
